# Supplementary material for: CXCR2 Is Deregulated in ALS Spinal Cord and Its Activation Triggers Apoptosis in Motor Neuron-Like Cells Overexpressing hSOD1-G93A
Source: Cells. 2023 Jul 9;12(14):1813. doi: 10.3390/cells12141813 (PMC10377984; doi:10.3390/cells12141813)
Supplement: Supplementary file 1 [file cells-12-01813-s001.zip]

Archive with 1 entries (1 files):
- cells-2254664-supplementary.pdf
